# Supplementary material for: Macaque interferon-induced transmembrane proteins limit replication of SHIV strains in an Envelope-dependent manner
Source: PLoS Pathog. 2019 Jul 1;15(7):e1007925. doi: 10.1371/journal.ppat.1007925 (PMC6625738; doi:10.1371/journal.ppat.1007925)
Supplement: S1 File — (NEX) [file ppat.1007925.s006.nex]

#NEXUS
begin taxa;
	dimensions ntax=20;
	taxlabels
	'M. fascicularis IFITM3 pseudogene macFas5_dna range=chr14:152324-153329 NoIntron extraction (reversed)'
	'M. nemestrina IFITM3 pseudogene NW_012011633.1 2 (reversed)'
	'M. mulatta IFITM3 pseudogene NC_027906.1 (reversed)'
	'H. sapiens IFITM1 NM_003641 - IFITM1 CDS'
	'M. fascicularis IFITM1 EST DK579279.1'
	'M. mulatta IFITM1 EST CN806583.1'
	'H. sapiens IFITM2 NM_006435 - IFITM2 CDS'
	'H. sapiens IFITM3 NM_021034 - IFITM3 CDS'
	'M. nemestrina IFITM3L XR_982613 extraction'
	'M. nemestrina IFITM3 XM_011762255 extraction'
	'M. fascicularis IFITM3 CEM EST DC621219.1'
	'M. mulatta IFITM3 Rh EST CO580343.1'
	'M. nemestrina IFITM3L XR_977922 extraction'
	'M. nemestrina IFITM3 XM_011762251 extraction'
	'M. fascicularis IFITM3 CEM EST DK581064.1'
	'M. nemestrina IFITM1 NW_012011633.1 (reversed) IFITM1'
	'M. fascicularis IFITM3L NC_022280.1'
	'M. mulatta IFITM3L NC_027901.1'
	'M. fascicularis IFITM3L NC_022287.1 (reversed)'
	'M. mulatta IFITM3LNC_027908.1 (reversed)'
;
end;

begin characters;
	dimensions nchar=445;
	format datatype=dna missing=? gap=-;
	matrix
	'M. fascicularis IFITM3 pseudogene macFas5_dna range=chr14:152324-153329 NoIntron extraction (reversed)'	ATGAACCACACTTCCCAAGCCTTCGTCACCACCAAAAACATCAGCTTCCCGGAAACCTGAGCCATGATCAAGGAGGAGCACGGTGT------------------------------------GAAGTCAGCCGTGACCCACATCCGCAGCGAGACCTCCGTGCCCGACCATGTCGTCTGGTCCCTGTTCAACACCCTCTTCATGA-ACCCCTGCTGCCTGGGCTTCATAGCGTTCGCCT-----------TCTAGGGACAGGAAGACGGTTGGCGACCTGACTGGAGCCCAGGCCTGTGCCTCCACCGCCAAGTGCCTGAACATCTGGGCCCTGACTGTGGGTATCCTTGTGACAATTGCACTCACCATCCTTTCACCA-GTAGTTCTGTGATAATATTCCAAGCAATTTCTCAGATGACAAAGAATCTCCAAGGCCAGTAGTAG
	'M. nemestrina IFITM3 pseudogene NW_012011633.1 2 (reversed)'	--GAACCACACTTCCCAAGCCTTCGTCACCACCAAAAACATCAGCTTCCCGGAAACCTGAGCCATGATCAAGGAGGAGCACGGTGT------------------------------------GAAGTCA-CCGTGATCCATATCCGCAGCGAGACCTCCGTGCCCGACCATGTTGTCTGGTCCCTGTTCAACACCCTCTTCATGA-ACCCCTGCTGCCTGGGCTTCATAGCGTTCGCCT-----------TCTAGGGACAGGAAGACGGTTGGCGACCTGACTGGAGCCCAGGCCTGTGCCTCCACCGCCAAGTGCCTGAACATCTGGGCCCTGACTGTGGGTATCCTTGTGACAATTGCACTCACCATCCTTTCACCA-GTAGTTCTGTGATAATATTCCAAGCAATTTCTCAGATGACAAAGAATCTCCAAGGCCAGTAGTAG
	'M. mulatta IFITM3 pseudogene NC_027906.1 (reversed)'	--GAACCACACTTCCCAAGCCTTCGTCACCACCAAAAACATCAGCTTCCCGGAAACCTGAGCCATGATCAAGGAGGAGCACGGTGT------------------------------------GAAGTCAGCCGTGACCCACATCCGCAGCGAGACCTCCGTGCCCGACCATGTCATCTGGTCCCTGTTCAACACCCTCTTCATGA-ACCCCTGCTGCCTGGGCTTCATAGCATTCGCCT-----------TCTAGGGACAGGAAGACGGTGGGCGACCTGACTGGAGCCCAGGCCTGTGCCTCCACCGCCAAGTGCCTGAACATCTGGGCCCTGACTGTGGGTATCCTTGTGACAATTGCACTCACCATCCTTTCACCA-GTAGTTCTGTGATAATATTCCAAGCAATTTCTCAGATGACAAAGAATCTCCAAGGCCAGTAGTAG
	'H. sapiens IFITM1 NM_003641 - IFITM1 CDS'	---------------------------------------------------------------AUGCACAAGGAGGAACAUGAGGUGGCUGUGCUGGGGGCACCCCCCAGCACCAUCCUUCCAAGGUCCACCGUGAUCAACAUCCACAGCGAGACCUCCGUGCCCGACCAUGUCGUCUGGUCCCUGUUCAACACCCUCUUCUUGA-ACUGGUGCUGUCUGGGCUUCAUAGCAUUCGCCUACUCCGUGAAGUCUAGGGACAGGAAGAUGGUUGGCGACGUGACCGGGGCCCAGGCCUAUGCCUCCACCGCCAAGUGCCUGAACAUCUGGGCCCUGAUUCUGGGCAUCCUCAUGACCAUUGGAUUCAUCCUGUUACUGGUAUUCGGCUCUGUGACAGUCUACCAUAUUAUGUUACAG------------------------------
	'M. fascicularis IFITM1 EST DK579279.1'	---------------------------------------------------------------ATGCACAAGGAGGAGCACGAAGTGTCTGTGCTGGGGGCACCCCATAGCACCATCCTCCCAAGGTCCACCATGATCAACATCCAAAGCGAGACCTCCGTGCCCGACCATATCGTCTGGTCCCTGTTCAACACCATCTTCTTGA-ACTGGTGCTGCCTGGGCTTCATAGCATTCGCCTACTCCGTGAAGTCTAGGGACAGGAAGATGGTTGGCGACGTGACCGGGGCCCAGGCCTATGCCTCCACTGCCAAGTGCCTGAACATCTCGGCCCTGATTGTGGGCATCCTCATGACCATCGGATTCATCCTGTTACTGGTGTATGGCTCTGTGGCAATCTACCATGTTATGTCACAG------------------------------
	'M. mulatta IFITM1 EST CN806583.1'	---------------------------------------------------------------ATGCACAAGGAGGAGCACGAAGTGTCTGTGCTGGGGGCACCCCATAGCACCATCCTCCCAAGGTCCACCATGATCAACATCCAAAGCGAGACCTCCGTGCCCGACCATATCGTCTGGTCCCTGTTCAACACCATCTTCTTGA-ACTGGTGCTGCCTGGGCTTCATAGCATTCGCCTACTCCGTGAAGTCTAGGGACAGGAAGATGGTTGGCGACGTGACCGGGGCCCAGGCCTATGCCTCCACTGCCAAGTGCCTGAACATCTCGGCCCTGATTGTGGGCATCCTCATGACCATCGGATTCATCCTGTTACTGGTGTATGGCTCTGTGGCAATCTACCATGTTATGTTACAG------------------------------
	'H. sapiens IFITM2 NM_006435 - IFITM2 CDS'	AUGAACCACAUUGUGCAAAC---CUUCUCUCCUGUCAACAGCGGCCAGCCUCCCAACUACGAGAUGCUCAAGGAGGAGCAGGAAGUGGCUAUGCUGGGGGUGCCCCACAACCCUGCUCCCCCGAUGUCCACCGUGAUCCACAUCCGCAGCGAGACCUCCGUGCCUGACCAUGUGGUCUGGUCCCUGUUCAACACCCUCUUCAUGA-ACACCUGCUGCCUGGGCUUCAUAGCAUUCGCGUACUCCGUGAAGUCUAGGGACAGGAAGAUGGUUGGCGACGUGACCGGGGCCCAGGCCUAUGCCUCCACCGCCAAGUGCCUGAACAUCUGGGCCCUGAUUUUGGGCAUCUUCAUGACCAUUCUGCUCAUCAUCAUCCCAGUGUU------------GGUCGUCCAGGCCCAGCGAUAG------------------------------
	'H. sapiens IFITM3 NM_021034 - IFITM3 CDS'	AUGAAUCACACUGUCCAAACCUUCUUCUCUCCUGUCAACAGUGGCCAGCCCCCCAACUAUGAGAUGCUCAAGGAGGAGCACGAGGUGGCUGUGCUGGGGGCGCCCCACAACCCUGCUCCCCCGACGUCCACCGUGAUCCACAUCCGCAGCGAGACCUCCGUGCCCGACCAUGUCGUCUGGUCCCUGUUCAACACCCUCUUCAUGA-ACCCCUGCUGCCUGGGCUUCAUAGCAUUCGCCUACUCCGUGAAGUCUAGGGACAGGAAGAUGGUUGGCGACGUGACCGGGGCCCAGGCCUAUGCCUCCACCGCCAAGUGCCUGAACAUCUGGGCCCUGAUUCUGGGCAUCCUCAUGACCAUUCUGCUCAUCGUCAUCCCAGUGCU------------GAUCUUCCAGGCCUAUGGAUAG------------------------------
	'M. nemestrina IFITM3L XR_982613 extraction'	AUGAACCACACGGUCCAAACCUUCUUCUCUCCUGUCAACAGCGGCCAGCCUCCCAACUAUGAGACGCUCAAGGAAGAGCAUGAGGUGGCUAUGCUGGGGGCGCCCCACAACCCUGCUCCCCCGACGUCCACCGUGAUCCACAUCCGCAGCAAAACCUCCGUGCCCGACCAUGUCGUCUGGUCCCUGUUCAACACCCUCUUCAUGA-ACCCCUGCUGCCUGGGCUUCAUAGCGUUCGCCUACUCCGUGAAGUCUAGGGACAGGAAGAUGGUUGGCGACCUGACUGGGGCCCAGGCCUAUGCCUCCACCGCCAAGUGCCUGAACAUCUGGGCCCUGAUUUUGGGCAUCCUCAUGACCAUUCUGCUCAUUGUCGUCCCAGUAUU------------GAUCUUGCAAGCCCAUCAAUAG------------------------------
	'M. nemestrina IFITM3 XM_011762255 extraction'	AUGAACCACACGGUCCAAACCUUCUUCUCUCCUGUCAACAGCAGCCAGCCUCCCAACUAUGAGAUGCUCAAGGAAGAGCACGAGGUGGCUAUGAUGGGGGCGCCCCACAACCCUGCUCCCCCGACGUCCACCGUGAUCCAUAUCCGCAGCGAGACCUCCGUGCCCGACCAUGUUGUCUGGUCCCUGUUCAACACCCUCUUCAUGA-ACCCCUGCUGCCUGGGCUUCAUAGCGUUUGCCUACUCCGUGAAGUCUAGGGACAGGAAGAUGGUUGGCGACCUGACUGGGGCCCAGGCCUAUGCCUCCACCGCCAAGUGCCUGAACAUCUGGGCCCUGAUUUUGGGCAUCCUCAUGACCAUUCUGCUCAUUGUUGUCCCAGUAUU------------GAUCUUCCAUGCCCAUCAAUAG------------------------------
	'M. fascicularis IFITM3 CEM EST DC621219.1'	ATGAACCACACGGTCCAAACCTTCTTCTCTCCTGTCAACAGCGGCCAGCCTCCCAACTATGAGATGCTCAAGGAAGAGCACGATGTGGCTATGATGGGGGCGCCCCACAACCCTGCTCCCCCGACGTCCACCGTGATCCACATCCGCAGCGAGACCTCCGTGCCTGACCATGTTGTCTGGTCCCTGTTCAACACCCTCTTCATGA-ACCCCTGCTGCCTGGGCTTCATAGCATTTGCCTACTCCGTGAAGTCTAGGGACAGGAAGATGGTTGGCGACCTGACTGGGGCCCAGGCCTATGCCTCCACCGCCAAGTGCCTGAACATCTGGGCCCTGATTTTGGGCATCCTCATGACCATTCTGCTCATTGTCGTCCCAGTATT------------GATCTTCCAAGCCCATCAATAG------------------------------
	'M. mulatta IFITM3 Rh EST CO580343.1'	ATGAACCACACGGTCCAAACCTTCTTCTCTCCTGTCAACAGCGGCCAGCCTCCCAACTATGAGATGCTCAAGGAAGAGCACGATGTGGCTATGATGGGGGCGCCCCACAACCCTGCTCCCCCGACGTCCACCGTGATCCATATCCGCAGCGAGACCTCCGTGCCTGACCATGTTGTCTGGTCCCTGTTCAACACCCTCTTCATGA-ACCCCTGCTGCCTGGGCTTCATAGCATTTGCCTACTCTGTGAAGTCTAGGGACAGGAAGATGGTTGGCGACCTGACTGGGGCCCAGGCCTATGCCTCCACCGCCAAGTGCCTGAACATCTGGGCCCTGATTTTGGGCATCCTCATGACCATTCTGCTCATTGTCATCCCAGTATT------------GATCTTCCAAGCCCATCAATAG------------------------------
	'M. nemestrina IFITM3L XR_977922 extraction'	AUGAACCACACGGUCCAAACCGUCUUCUCUCCUGUCAACAGCGGCCAGCCCCCCACCUAUGAGAUGCUCAAGGAAGAGCACAAGGUAGCUGUGCUGGGGGCGCCCCACAACCCUGCUCCCCCGACGUCCACCGUGAUCCACAUCCACAGCGAGACCUCCAUGCCCGACCAUGUUGUCCGGUCCCUGUUCAACACCCUCUUCAUGACACCCCUGCUGCCUGGGCUUCAUAGCAUUUGCCUACUCCAUGAAGUCUAGGGACAGGAAGAUGGUUGGCGACCUGACUGGGGCCCAGGCCUAUGCCUCCACCGCCAAGUGCCUGAACAUCUGGGCCCUGAUUUUGGGCAUCCUCAUGACCAUUCCGCUCAUUGUCAUCCCGGUAUU------------GAUCUACCAAGCCCAUCGAUAG------------------------------
	'M. nemestrina IFITM3 XM_011762251 extraction'	AUGAACCACACGGUCCAAACCGUCUUCCCUCCUGUCAACAGCGGCCAGCCCCCCAGCUAUGAGAUGCUCAAGGAAGAGCACGAGGUAGCUGUGCUGGGGGCGCCCCACAACCCUGCUCCCCCGAUGUCCACCGUGAUCCACAUCCGCAGCGAGACCUCCGUGCCCGACCAUGUUGUCUGGUCCCUGUUCAACACCCUCUUCAUGA-ACACCUGCUGCCUGGGCUUCAUAGCAUUUGCCUACUCCGUGAAGUCUAGGGACAGGAAGAUGGUUGGCGACCUGACUGGAGCCCAGGCCUAUGCCUCCACCGCCAAGUGCCUGAACGUCUGGGCCCUGAUUUUGGGCAUCCUCAUGACCAUUCCGCUCAUUGUCAUCCCGGUAUU------------GAUCUACCAAGCCCAUCGAUAG------------------------------
	'M. fascicularis IFITM3 CEM EST DK581064.1'	ATGAACCACACGGTCCAAACCGTCTTCCCTCCTGTCAACAGCGGCCAGCCCCCCAGCTATGAGATGCTCAAGGAAGAGCATGAGGTAGCTGTGCTGGGGGCGCCCCACAACCCTGCTCCCCCGATGTCCACCGTGATCCACATCCGCAGCGAGACCTCCGTGCCCGACCATGTTGTCTGGTCCCTGTTCAACACCCTCTTCATGA-ACACCTGCTGCCTGGGCTTCATAGCATTTGCCTACTCCGTGAAGTCTAGGGACAGGAAGATGGTTGGCGACCTGACTGGGGCCCAGGCCTATGCCTCCACCGCCAAGTGCCTGAACATCTGGGCCCTGATTTTGGGCATCCTCATGACCATTCCGCTCATTGTCATCCCGGTATT------------GATCTACCAAGCCCATCGATAG------------------------------
	'M. nemestrina IFITM1 NW_012011633.1 (reversed) IFITM1'	---------------------------------------------------------------ATGCACAAGGAGGAGCACGAAGTGTCTGTGCTGGGGGCACCCCATAGCACCATCCTCCCAAGGTCCACCATGATCAACATCCAAAGCGAGACCTCCGTGCCCGACCATATCGTCTGGTCCCTGTTCAACACCATCTTCTTGA-ACTGGTGCTGCCTGGGCTTCATAGCATTCGCCTACTCCGTGAAGTCTAGGGACAGGAAGATGGTTGGCGACGTGACCGGGGCCCAGGCCTATGCCTCCACTGCCAAGTGCCTGAACATCTCGGCCCTGATTGTGGGCATCCTCATGACCATCGGATTCATCCTGTTACTGGTGTTTGGCTCTGTGGCAATCTACCATGTTATGTTACAG------------------------------
	'M. fascicularis IFITM3L NC_022280.1'	ATGAACCACACGGTCCAAACCGTCTTCTCTCCTGTCAACAGCGGCCAGCCCCCAACCTATGAGATGCTCAAGGAAGAGCACGAGGTAGCTGTGCTGGGGGCGCCCCACAACCCTGCTCCCCCGACGTCCACCGTGATCGACATCTGCAGCGAGACCTCCATGCCCGACCATGTTGTCTGGTCCCTGTTCAACACCCTCTTCATGACACCCCTGCTGCCTGGGCTTCATAGCATTTGCCTACTCCATGAAGTCTAGGGACAGGAAGATGGTTGGCGACCTGACTGGGGCCCAGGCCTATGCCTCCACCGCCAAGTGGCTGAACATCTGGGCCCTGATTTTGGGCATCCTCATGACCATTCCGCTCATTGTCATCCCGGTATT------------GATCTACCAAGCCCATCGATAG------------------------------
	'M. mulatta IFITM3L NC_027901.1'	ATGAACCACACGGTCCAAACCGTCTTCTCTCCTGTCAACAGCGGCCAGCCCCCCACCTATGAGATGCTCAAGGAAGAGCACGAGGTAGCTGTGCTGGGGGCGCCCCACAACCCTGCTCCCCCGACGTCCACCGTGATCCACATCCGCAGCGAGACCTCCATGCCCGACCATGTTGTCTGGTCCCTGTTCAACACCCTCTTCATGACACCCCTGCTGCCTGGGCTTCATAGCATTTGCCTACTCCATGAAGTCTAGGGACAGGAAGATGGTTGGCAACCTGACTGGGGCCCAGGCCTATGCCTCCACCGCCAAGTGCCTGAACATCTGGGCCCTGATTTTGGGCATCCTCATGACCATTCCGCTCATTGTCATCCCGGTATT------------GATCTACCAAGCCCATCGATAG------------------------------
	'M. fascicularis IFITM3L NC_022287.1 (reversed)'	ATGAACCACACGGTCCAAACCTTCTTCTCTCCTGTCAACAGCGGCCAGCCTCCCAACTATGAGATGCTCAAGGAAGAGCATGAGGTGGCTATGCTGGGGGCGCCCCACAACCCTGCTCCCCCGACGTCCACCGTGATCCACATCCACAGCAAAACCTCCGTGCCCGACCATGTCGTCTGGTCCCTGTTCAACACCCTCTTCATGA-ACCCCTGCTGCCTGGGCTTCATAGCGTTCGCCTACTCCGTGAAGTCTAGGGACAGGAAGATGGTTGGCGACCTGACTGGGGCCCAGGCCTATGCCTCCACCGCCAAGTGCCTGAACATCTGGGCCCTGATTTTGGGCATCCTCATGACCATTCTGCTCATTGTCGTCCCAGTATT------------GATCTTGCAAGCCCATCAATAG------------------------------
	'M. mulatta IFITM3LNC_027908.1 (reversed)'	ATGAACCACACGGTCCAAACCTTCTTCTCTCCTGTCAACAGCGGCCAGCCTCCCAACTATGAGATGCTCAAGGAAGAGCATGAGGTGGCTATGCTGGGGGCGCCCCACAACCCTGCTCCCCCGACGTCCACCGTGATCCACATCCGCAGCAAAACCTCCGTGCCCGACCATGTCGTCTGGTCCCTGTTCAACACCCTCTTCATGA-ACCCCTGCTGCCTGCGCTTCATAGCGTTCGCCTACTCCGTGAAGTCTAGGGACAGGAAGATGGTTGGCGACCTGACTGGGGCCCAGGCCTATGCCTCCACCGCCAAGTGCCTGAACATCTGGGCCCTGATTTTGGGCATCCTCATGACCATTCTGCTCATTGTCGTCCCAGTATT------------GATCTTGCAAGCCCATCAATAG------------------------------

;
end;
begin trees;
	tree ML_tree = [&R] (('H. sapiens IFITM1 NM_003641 - IFITM1 CDS':0.02459214999999998,('M. nemestrina IFITM1 NW_012011633.1 (reversed) IFITM1':0.0,('M. fascicularis IFITM1 EST DK579279.1':0.0030985800000000174,'M. mulatta IFITM1 EST CN806583.1':0.000018):0.0031250700000000076):0.04741156000000002):0.061091055000000005,(('M. nemestrina IFITM3 pseudogene NW_012011633.1 2 (reversed)':0.0017672000000000243,('M. mulatta IFITM3 pseudogene NC_027906.1 (reversed)':0.008047179999999987,'M. fascicularis IFITM3 pseudogene macFas5_dna range=chr14:152324-153329 NoIntron extraction (reversed)':0.000014):0.0063276099999999835):0.2570379,(('H. sapiens IFITM2 NM_006435 - IFITM2 CDS':0.05157708,'H. sapiens IFITM3 NM_021034 - IFITM3 CDS':0.01912533999999999):0.000058,((('M. nemestrina IFITM3 XM_011762251 extraction':0.005352140000000005,'M. fascicularis IFITM3 CEM EST DK581064.1':0.002521920000000011):0.009209020000000012,('M. nemestrina IFITM3L XR_977922 extraction':0.007871059999999985,('M. mulatta IFITM3L NC_027901.1':0.0026128200000000157,'M. fascicularis IFITM3L NC_022280.1':0.010569439999999986):0.000015):0.007680560000000003):0.018887969999999976,(('M. fascicularis IFITM3L NC_022287.1 (reversed)':0.002599879999999999,('M. nemestrina IFITM3L XR_982613 extraction':0.002600839999999993,'M. mulatta IFITM3LNC_027908.1 (reversed)':0.0026080299999999834):0.000011):0.017831609999999998,('M. nemestrina IFITM3 XM_011762255 extraction':0.012783820000000001,('M. mulatta IFITM3 Rh EST CO580343.1':0.0077887300000000215,'M. fascicularis IFITM3 CEM EST DC621219.1':0.000013):0.005687160000000024):0.0031026200000000004):0.00860685):0.02461492999999998):0.08538127000000001):0.061091055000000005);
end;
